# Supplementary material for: Hsa-miR-210-3p expression in breast cancer and its putative association with worse outcome in patients treated with Docetaxel
Source: Sci Rep. 2019 Oct 17;9:14913. doi: 10.1038/s41598-019-51581-3 (PMC6797767; doi:10.1038/s41598-019-51581-3)
Supplement: Supplementary file 1 — Supplemental Tables [file 41598_2019_51581_MOESM1_ESM.xlsx]

## Sheet: S1
Supplemental Table 1. Clinicopathological characteristics of the patient cohort (n=283)
Variable	Category	N	%
Tumor History	Primitive	278	98.23
	Recurrence	5	1.77
Menopause	No	85	30.04
	Yes	198	69.96
Histotype	No Special Type (NST) (former Invasive Ductal carcinoma)	257	90.81
	NST+ ILC	5	1.77
	Invasive Lobular Carcinoma (ILC)	21	7.42
Site	Bilateral	2	0.71
	Right	133	47
	Left	148	52.29
Tumour	T1	75	26.5
	T2	142	50.18
	T3	20	7.07
	T4	46	16.25
Lymphnode	N0	106	37.46
	N1	100	35.33
	N2	33	11.66
	N3	44	15.55
Metastases	M0	268	94.7
	M1	15	5.3
Staging (WHO 7)	Stage 1	42	14.84
	Stage 2A	98	34.63
	Stage 2B	45	15.9
	Stage 3A	23	8.13
	Stage 3B	29	10.25
	Stage 3C	31	10.95
	Stage 4	15	5.3
Grading	Missing values	30	10.6
	1	26	9.19
	2	124	43.81
	3	103	36.4
Estrogen Receptor	Negative	69	24.38
	Positive	214	75.62
Progesterone Receptor	Negative	85	30.04
	Positive	198	69.96
HER2/neu	Missing values	22	7.77
	Amplification	64	22.61
	Negative	197	69.62
Molecular Classification	Missing values	15	5.3
	HER2amp	33	11.6
	Luminal A	103	36.4
	Luminal B	94	33.22
	Triple Negative	38	13.43
Hormone Therapy	Missing values	29	10:25:00
(Tamoxifen or Aromatase Inhibitor)	NO	74	26.15
	YES	180	63.60
Adjuvant Chemotherapy	Missing values	36	12.72
	NO	50	17.67
	YES	197	69.61
Adjuvant Chemotherapy Types	Epirubicin+Cyclofosfamide (EC)	43	21.83
(n=197)	5-Fluorouracyl+Epirubicin+Cyclofosfamide (FEC)	46	23.35
	Epirubicin+Cyclofosfamide+Docetaxel (ECD)	54	27.41
	Cyclofosfamide+Metotrexate+5-Fluoroyracil (CMF)	16	8.12
	Other	38	19.29
Neoadjuvant Chemotherapy	Missing values	23	8.13
	NO	233	27.72
	YES	27	67.42
ANTI_HER2 Therapy	NO	14	21.88
(n=64 HER2 amplified)	YES	50	78.13
Radiotherapy	Missing values	36	12.72
	NO	61	27.72
	YES	186	67.42

## Sheet: S2
Supplemental Table 2. Univariable Cox regression analysis, assessing the association between clinical variables (and miR-210-3p expression) on Progression Free Survival (PFS) in non metastatic breast cancer cases (n=265).
Clinical variable	N. total	N. events	Group	HR (95%CI)	p-value	p-overall #
Age	265	55	>59.73 vs. ≤ 59.73*	1.51 (0.88-2.59)	0.137	0.137
T (cm)	265	55	>2.5 vs. ≤ 2.5*	2.80 (1.62-4.86)	<0.001	<0.001
Ki67	245	49	>30 vs. ≤ 30*	2.02 (1.14-3.60)	0.016	0.016
hsa-miR-210-3p	264	55	>10.1 vs. ≤ 10.1*	1.20 (0.70-2.05)	0.504	0.504
			[continuous - for each unitary increase in one SD of 111.584]	1.03 (0.87-1.23)	0.719	0.7186
Menopause	265	55	Yes vs. No	1.21 (0.67-2.18)	0.521	0.52
Histotype	265	55	ILC vs. NST	0.83 (0.26-2.67)	0.76	0.76
Tumour	265	55	T2 vs. T1	1.34 (0.67-2.69)	0.402	0.001
			T3 vs. T1	1.23 (0.35-4.38)	0.747
			T4 vs. T1	4.26 (1.94-9.37)	<0.001
Lymphnode	265	55	N1 vs. N0	1.50 (0.73-3.09)	0.269	<0.001
			N2 vs. N0	2.22 (0.92-5.38)	0.076
			N3 vs. N0	4.55 (2.18-9.48)	<0.001
Staging (WHO7)	265	55	Stage 2A vs. Stage 1	1.25 (0.45-3.46)	0.672	0.007
			Stage 2B vs. Stage 1	2.06 (0.69-6.19)	0.196
			Stage 3A vs. Stage 1	1.91 (0.55-6.61)	0.307
			Stage 3B vs. Stage 1	4.10 (1.36-12.35)	0.012
			Stage 3C vs. Stage 1	4.17 (1.46-11.87)	0.008
Grading	240	51	2 vs. 1	2.37 (0.56-10.01)	0.242	0.17
			3 vs. 1	3.36 (0.79-14.23)	0.1
Estrogen Receptor	265	55	Positive vs. negative	0.43 (0.25-0.74)	0.003	0.003
Progesteron receptor	265	55	Positive vs. negative	0.46 (0.27-0.79)	0.005	0.005
HER2neu	258	53	AMP vs. NEG	1.95 (1.11-3.43)	0.02	0.02
Surrogate Molecular Classification	250	51	HER2amp vs. Luminal A	4.60 (1.71-12.39)	0.003	0.007
			Luminal B vs. Luminal A	3.36 (1.45-7.80)	0.005
			Triple Negative vs. Luminal A.	4.64 (1.79-11.99)	0.002
Abbreviations: HR = Hazard Ratio; CI= Confidence Interval
*Median values; # testing the overall variable effect (p-values from Type 3 Chi-square)

## Sheet: S3
Supplemental Table 3. Univariable Cox regression analysis, assessing the association between clinical variables (and miR-210-3p expression) on Overall Survival (OS) in non metastatic breast cancer cases (n=265).
Clinical variable	N. total	N. events	Group	HR (95%CI)	p-value	p-overall #
Age	265	29	>59.73 vs. ≤ 59.73*	1.92 (0.91-4.08)	0.089	0.089
T (cm)	265	29	>2.5 vs. ≤ 2.5*	4.60 (2.03-10.40)	<0.001	<0.001
Ki67	245	25	>30 vs. ≤ 30*	1.88 (0.84-4.18)	0.123	0.123
hsa-miR-210-3p	264	29	>10.1 vs. ≤ 10.1*	0.81 (0.39-1.68)	0.573	0.573
			[continuous - for each unitary increase in one SD of 111.584]	0.92 (0.55-1.54)	0.744	0.744
Menopause	265	29	Yes vs. No	1.98 (0.80-4.86)	0.137	0.137
Histotype	265	29	ILC vs. NST	1.07 (0.25-4.51)	0.926	0.926
Tumour	265	29	T2 vs. T1	2.14 (0.70-6.50)	0.18	0.0015
			T3 vs. T1	1.08 (0.12-9.67)	0.945
			T4 vs. T1	7.36 (2.30-23.57)	0.001
Lymphnode	265	29	N1 vs. N0	1.52 (0.53-4.39)	0.436	0.0011
			N2 vs. N0	2.55 (0.72-9.04)	0.147
			N3 vs. N0	6.20 (2.29-16.76)	<0.001
Staging (WHO7)	265	29	Stage 2A vs. Stage 1	1.30 (0.26-6.43)	0.75	0.0253
			Stage 2B vs. Stage 1	2.60 (0.50-13.42)	0.254
			Stage 3A vs. Stage 1	1.96 (0.28-13.94)	0.5
			Stage 3B vs. Stage 1	6.14 (1.27-29.61)	0.024
			Stage 3C vs. Stage 1	5.23 (1.08-25.17)	0.039
Grading	240	26	2 vs. 1	1.85 (0.24-14.44)	0.558	0.1014
			3 vs. 1	3.97 (0.52-30.04)	0.182
Estrogen Receptor	265	29	Positive vs. negative	0.28 (0.14-0.59)	0.001	0.0007
Progesteron receptor	265	29	Positive vs. negative	0.32 (0.15-0.66)	0.002	0.0022
HER2neu	258	27	AMP vs. NEG	2.48 (1.16-5.30)	0.019	0.019
Surrogate Molecular Classification	250	27	HER2amp vs. Luminal A	10.52 (2.19-50.67)	0.003	0.0271
			Luminal B vs. Luminal A	5.58 (1.25-24.94)	0.024
			Triple Negative vs. Luminal A.	8.11 (1.64-40.18)	0.01
Abbreviations: HR = Hazard Ratio; CI= Confidence Interval
*Median values; # testing the overall variable effect (p-values from Type 3 Chi-square)

## Sheet: S4
Supplemental Table 4. Univariable Cox regression analysis, assessing the association between clinical variables (and miR-210-3p expression) on Metastasis Free Survival (MFS) in non metastatic breast cancer cases (n=263).
Clinical variable	N. total	N. events	Group	HR (95%CI)	p-value	p-overall #
Age	263	55	>59.73 vs. ≤ 59.73*	1.13 (0.66-1.94)	0.654	0.655
T (cm)	263	55	>2.5 vs. ≤ 2.5*	3.93 (2.21-6.97)	<0.001	<0.001
Ki67	243	50	>30 vs. ≤ 30*	2.08 (1.17-3.68)	0.012	0.012
hsa-miR-210-3p	262	55	>10.1 vs. ≤ 10.1*	1.24 (0.73-2.12)	0.431	0.431
			[continuous - for each unitary increase in one SD of 111.584]	0.92 (0.65-1.31)	0.655	0.655
Menopause	263	55	Yes vs. No	1.12 (0.63-1.98)	0.711	0.711
Histotype	263	55	ILC vs. NST	1.74 (0.74-4.07)	0.202	0.202
Tumour	263	55	T2 vs. T1	1.54 (0.76-3.12)	0.236	0.002
			T3 vs. T1	1.78 (0.57-5.63)	0.323
			T4 vs. T1	4.59 (2.01-10.5)	<0.001
Lymphnode	263	55	N1 vs. N0	1.10 (0.52-2.31)	0.803	<0.001
			N2 vs. N0	1.94 (0.78-4.82)	0.152
			N3 vs. N0	5.27 (2.64-10.54)	<0.001
Staging (WHO7)	263	55	Stage 2A vs. Stage 1	1.14 (0.40-3.19)	0.808	<0.001
			Stage 2B vs. Stage 1	1.52 (0.48-4.80)	0.476
			Stage 3A vs. Stage 1	2.02 (0.58-7.00)	0.266
			Stage 3B vs. Stage 1	4.19 (1.41-12.39)	0.01
			Stage 3C vs. Stage 1	5.06 (1.82-14.06)	0.002
Grading	238	50	2 vs. 1	2.20 (0.52-9.35)	0.286	0.09
			3 vs. 1	3.57 (0.84-15.06)	0.084
Estrogen Receptor	263	55	Positive vs. negative	0.43 (0.25-0.73)	0.002	0.002
Progesteron receptor	263	55	Positive vs. negative	0.45 (0.26-0.77)	0.003	0.003
HER2neu	256	53	AMP vs. NEG	2.03 (1.15-3.58)	0.015	0.015
Surrogate Molecular Classification	248	52	HER2amp vs. Luminal A	6.16 (2.06-18.41)	0.001	0.003
			Luminal B vs. Luminal A	5.18 (1.99-13.49)	0.001
			Triple Negative vs. Luminal A.	6.71 (2.36-19.05)	<0.001
Abbreviations: HR = Hazard Ratio; CI= Confidence Interval
*Median values; # testing the overall variable effect (p-values from Type 3 Chi-square)

## Sheet: S5
Supplemental Table 5. Multivariable Cox regression analysis, assessing the association between
miR-210-3p expression on all time-to event outcomes in non metastatic breast cancer cases
Time-to-event outcome	N. total	N. events	Group	HR (95%CI)#	p-value
PFS	232	49	>10.1 vs. ≤ 10.1*	1.33 (0.73-2.40)	0.349
			[continuous - for each unitary increase in one SD of 111.584]	1.02 (0.85-1.21)	0.84
OS	232	24	>10.1 vs. ≤ 10.1*	0.99 (0.44-2.21)	0.971
			[continuous - for each unitary increase in one SD of 111.584]	0.93 (0.61-1.43)	0.749
MFS	230	48	>10.1 vs. ≤ 10.1*	1.30 (0.72-2.36)	0.388
			[continuous - for each unitary increase in one SD of 111.584]	0.93 (0.68-1.28)	0.66
Abbreviations: HR = Hazard Ratio; CI= Confidence Interval;
PFS = Progression Free Survival; OS = Overall Survival; MFS = Metastasis Free Survival
*Median values
#Adjusted HR: estimated from Cox models which further included the following clinical covariates:
Staging (1,2,3)
Grading (1,2,3)
HER2/neu (Amplification, Negative)
Estrogen Receptor (positive, negative)
Progesterone Receptor (positive, negative)

## Sheet: S6
Supplemental Table 6. Patient's clinicopathological characteristics in the subgroups identified by adjuvant chemotherapy schemes without synchronous metastases and with follow up data (n=143).
Clinical Variables		EC (n=43)		EC+D (n=54)		FEC (n=46)
		Median (IQR)	N(%)	Median (IQR)	N(%)	Median (IQR)	N(%)
miR-210-3p expression level		9.709 (5.183-44.284)		11.455 (5.142-44.902)		10.099 (5.220-35.934)
Age (years)		61 (46-75)		52 (41-69)		58 (49-76)
T (cm)		2.05 (2.1-5.55)		2.05 (2.1-5.5)		2.03 (1.6-6.0)
Estrogen Receptor (%)		70 (0-95)		60 (0-100)		60 (0-100)
Progesterone Receptor (%)		10 (32-74)		15 (0-95)		4 (0-100)
KI67%		35 (23-88)		39 (25-80)		30 (25-85)
Site	Bilateral		0		0		1 (2,17)
	Right		20 (46.51)		24 (44.44)		23 (50.00)
	Left		23 (53.49)		30 (55.56)		22 (47.83)
Surgery	Mastectomy		27 (62.79)		40 (74.07)		24 (52.17)
	Quadrantectomy		16 (37.21)		14 (25.93)		22 (47.83)
Histotype	Neoadjuvant systemic treatment (NST)		42 (97.67)		50 (92.59)		44 (95.66)
	NST+ interlaboratory comparison (ILC)		0		1 (1.85)		1 (2.17)
	ILC		1 (2.33)		3 (5.56)		1 (2.17)
Tumour	T1		10 (23.26)		7 (12.96)		18 (39.13)
	T2		25 (58.14)		35 (64.82)		19 (41.30)
	T3		3 (6.97)		6 (11.11)		2 (4.35)
	T4		5 (11.63)		6 (11.11)		7 (15.22)
Lymphnode	N0		26 (60.47)		14 (25.92)		8 (17.39)
	N1		17 (39.53)		40 (74.08)		38 (82.61)
Staging	Stage 1		6 (13.95)		2 (3.70)		4 (8.69)
	Stage 2		29 (67.45)		30 (55.56)		23 (50.00)
	Stage 3		8 (18.60)		22 (40.74)		19 (41.31)
Grading	Missing		3 (6.98)		2 (3.70)		1 (2.17)
	1		3 (6.98)		0		6 (13.04)
	2		21 (48.83)		30 (55.56)		18 (39.14)
	3		16 (37.21)		22 (40.74)		21 (45.65)
Estrogen Receptor	Negative		12 (27.90)		14 (25.93)		13 (28.26)
	Positive		31 (72.10)		40 (74.07)		33 (71.74)
Progesterone Receptor	Negative		10 (23.26)		15 (27.78)		17 (36.96)
	Positive		33 (76.74)		39 (72.22)		29 (63.04)
HER2/neu	Amplification		8 (18.60)		17 (31.48)		13 (28.26)
	Negative		35 (81.40)		37 (68.52)		33 (71.74)
Molecular Classification	Missing values		2 (4,65)		0		5 (10.87)
	HER2amp		6 (19.96)		7 (12.96)		7 (15.22)
	Luminal A		11 (25.58)		13 (24.07)		13 (28.26)
	Luminal B		18 (41.86)		26 (48.16)		16 (34.78)
	Triple Negative		6 (13.95)		8 (14.81)		5 (10.87)
OT type	AI		23 (53.49)		20 (37.04)		23 (50.00)
	TAM		8 (18.60)		12 (22.22)		6 (13.05)
	TAM>AI		0		0		1 (2.17)
	AI>TAM		0		0		1 (2.17)
	Missing		12 (27.91)		22 (40.74)		15 (32.61)
ANTI-HER2	No		38 (88.37)		38 (70.38)		33 (71.74)
	Yes		5 (11.63)		16 (29.62)		13 (28.26)
Abbreviations: IQR = Interquartile range (i.e. first-third quartiles)
